# Supplementary material for: Genetic Structure of Pacific Trout at the Extreme Southern End of Their Native Range
Source: PLoS One. 2015 Oct 28;10(10):e0141775. doi: 10.1371/journal.pone.0141775 (PMC4624944; doi:10.1371/journal.pone.0141775)
Supplement: S1 Table — N: total number of samples; Lat: Latitude; Long: Longitude; *: estimated location; DPS: Distinct population segment. (XLSX) [file pone.0141775.s003.xlsx]

## Sheet: Table S1
Table S1. Populations used in this study from north to south. N: total number of samples; Lat: Latitude; Long: Longitude; *: estimated location; DPS: Distinct population segment.
Pop. num.	State	Basin	Subbasin	Population (Creek or River)		N	ID	Lat	Long	Collection year	Species	ESU or DPS
1	California	Klamath River		Blue Creek	Klamath River-Blue Creek	32	BlKlaRi	41.442	-123.906	2001	O. mykiss	Klamath Mountains Province
2	California	Mattole River		South Fork Bear Creek	Mattole River-South Fork Bear Creek	31	MattoRi	40.033	-124.024	2001	O. mykiss	Northern California
3	California	Gualala River		Fuller Creek	Gualala River-Fuller Creek	29	GualaRi	38.698	-123.326	2001	O. mykiss	Northern California
4	California	Sacramento River	McCloud River	Claiborne Creek	Sacramento River-McCloud River-Claiborne Creek	33	McClC	41.0571	-122.121	2006	O. mykiss	Central Valley
5	California	Sacramento River		Battle Creek	Sacramento River-Battle Creek	47	Battl	40.384	-122.143	2005	O. mykiss
6	California	Sacramento River		Deer Creek	Sacramento River-Deer Creek	45	DeerC	39.9997	-121.966	2003	O. mykiss
7	California	Sacramento River		Upper Yuba River	Sacramento River-Upper Yuba River	26	UpYub	39.5702	-120.719	2006	O. mykiss
8	California	Sacramento River		North Fork American River	Sacramento River-North Fork American River	49	AmRNF	39.2026	-120.613	2006	O. mykiss	Central Valley
9	California	San Francisquito Creek		Los Trancos Creek	San Francisquito Creek-Los Trancos Creek	24	LosTrCk	37.407	-122.193	2001	O. mykiss	Central California Coast
10	California	Waddell Creek			Waddell Creek	31	WaddeCk	37.116	-122.267	2001	O. mykiss	Central California Coast
11	California	Carmel River			Carmel River	32	CarmeRi	36.406	-121.679	2001	O. mykiss	South-Central California Coast
12	California	Chorro Creek		Pennington Creek	Chorro Creek-Pennington Creek	31	PenChor	35.342	-120.73	2001	O. mykiss	South-Central California Coast
13	California	Santa Maria River		Sisquoc River	Santa Maria River-Sisquoc River	47	SisquRi	34.877	-120.289	2011	O. mykiss	Southern California
14	California	Santa Ynez River		Salsipuedes Creek	Santa Ynez River-Salsipuedes Creek	47	SalsiCk	34.622	-120.392	2003	O. mykiss	Southern California
15	California	Ventura Creek		North Fork Matilija Creek	Ventura Creek-North Fork Matilija Creek	47	VentuRi	34.506	-119.384	2003	O. mykiss	Southern California
16	California	Santa Clara River	Sespe Creek	Lion Canyon	Santa Clara River-Sespe Creek-Lion Canyon	47	LionCan	34.38	-118.955	2003	O. mykiss	Southern California
17	California	Pauma Creek			Pauma Creek	47	PaumaCr	33.335	-116.974	1997	O. mykiss	Southern California
18	California	Sweetwater River			Sweetwater River	37	SweetRi	32.92	-116.57	1997	O. mykiss	Southern California
19	Baja California	Río Santo Domingo		Arroyo San Antonio and Arroyo La Grulla	Río Santo Domingo-Arroyo San Antonio and Arroyo La Grulla	42	STDOM	30.82*	-115.625	1994	O. mykiss nelsoni
20	Chihuahua	Río Casas Grandes	Río Piedras Verdes	Arroyo Escalariado	Río Casas Grandes-Río Piedras Verdes-Arroyo Escalariado	27	GESC04	30.2602	-108.197	2005	O. sp.
21	Chihuahua	Río Yaqui	Río Bavispe	Arroyo Las Guacamayas	Río Yaqui-Río Bavispe-Arroyo Las Guacamayas	23	YBGUAC07	30.0487	-108.503	2007	O. sp.
22	Sonora	Río Yaqui	Río Bavispe	Arroyo La Nutria	Río Yaqui-Río Bavispe-Arroyo La Nutria	23	YBNUTR	29.9356	-108.782	2007	O. sp.
23	Sonora	Río Yaqui	Río Bavispe	Arroyo Los Cuarteles	Río Yaqui-Río Bavispe-Arroyo Los Cuarteles	26	YBQUART08	29.9056	-108.754	2007	O. sp.
24	Sonora	Río Yaqui	Río Bavispe	Río Gavilán, Arroyo Yenquin	Río Yaqui-Río Bavispe-Río Gavilán-Arroyo Yenquin	20	YBayen09	29.8906	-108.523	2009	O. sp.
25	Chihuahua	Río Yaqui	Río Bavispe	Río Gavilán, Arroyo Las Truchas	Río Yaqui-Río Bavispe-Río Gavilán-Arroyo Las Truchas	20	YBltru09	29.8874	-108.482	2009	O. sp.
26	Sonora	Río Yaqui	Río Bavispe	Arroyo La Presita	Río Yaqui-Río Bavispe-Arroyo La Presita	12	YBPRES05	29.8115	-108.722	2005	O. sp.
27	Sonora	Río Yaqui	Río Bavispe	Arroyo El Arco, Arroyo Pedernal	Río Yaqui-Río Bavispe-Arroyo El Arco-Arroyo Pedernal	10	YBPED	29.7328	-108.613	2007	O. sp.
28	Sonora	Río Yaqui	Río Bavispe	Arroyo El Arco, Arroyo Largo	Río Yaqui-Río Bavispe-Arroyo El Arco-Arroyo Largo	20	YBLARG	29.7247	-108.631	2007	O. sp.
29	Chihuahua	Río Yaqui	Río Bavispe	Río Negro, Arroyo El Cocoño	Río Yaqui-Río Bavispe-Río Negro-Arroyo El Cocoño	16	YBCOC	29.6811	-108.553	2007	O. sp.
30	Chihuahua	Río Yaqui	Río Sirupa	Río Papagochi, Arroyo El Salto	Río Yaqui-Río Sirupa-Río Papagochi-Arroyo El Salto	21	YSSALT08	29.5336	-108.174	2007	O. sp.
31	Chihuahua	Río Yaqui	Río Sirupa	Río Papagochi, Río Tutuaca	Río Yaqui-Río Sirupa-Río Papagochi-Río Tutuaca	13	YSTUTU05	28.458	-108.2	2005	O. sp.
32	Chihuahua	Río Yaqui	Río Sirupa	Arroyo Banderella	Río Yaqui-Río Sirupa-Arroyo Banderella	15	YSBAND	28.332	-108.022	2005	O. sp.
33	Chihuahua	Río Mayo		Arroyo Concheño	Río Mayo-Arroyo Concheño	36	Macon09	28.32	-108.21	2009	O. sp.
34	Chihuahua	Río Mayo		Río Candameña	Río Mayo-Río Candameña	15	MCAN	28.2575	-108.21	2005	O. sp.
35	Chihuahua	Río Mayo		Arroyo La Estrella	Río Mayo-Arroyo La Estrella	19	Mlestr09	28.224	-108.189	2009	O. sp.
36	Chihuahua	Río Conchos		Arroyo Ureyna	Río Conchos-Arroyo Ureyna	16	CURE	27.7886	-107.377	2006	O. sp.
37	Chihuahua	Río Conchos		Río Rituchi	Río Conchos-Río Rituchi	9	CRIT	27.7213	-107.441	2005	O. sp.
38	Chihuahua	Río Conchos	Río El Porvenir	Arroyo San Antonio, Arroyo El Molino	Río Conchos-Río El Porvenir-Arroyo San Antonio-Arroyo El Molino	28	CMOLI	26.58	-106.51	2007	O. sp.
39	Chihuahua	Río Fuerte	Río Ateros	Arroyo Aparique	Río Fuerte-Río Ateros-Arroyo Aparique	8	FAPA05	28.0155	-107.815	2005	O. chrysogaster
40	Chihuahua	Río Fuerte		Arroyo San Vicente	Río Fuerte-Arroyo San Vicente	10	Fsvic09	28.0126	-107.834	2009	O. chrysogaster
41	Chihuahua	Río Fuerte		Río Verde	Río Fuerte-Río Verde	30	Fver07	26.28	-106.487	2007	O. chrysogaster
42	Chihuahua	Río Fuerte		Arroyo Santa Rosalia, Arroyo Las Truchas	Río Fuerte-Arroyo Santa Rosalia-Arroyo Las Truchas	29	FTRUCH	26.0878	-107.003	2008	O. chrysogaster
43	Chihuahua	Río Sinaloa		Río San José, Río Basonopira, Arroyo Potrero	Río Sinaloa-Río San José-Río Basonopira-Arroyo Potrero	28	SPOTR	26.0592	-107.032	2008	O. chrysogaster
44	Chihuahua	Río Sinaloa		Arroyo Rancho de El Medio, below waterfall	Río Sinaloa-Arroyo Rancho de El Medio-below waterfall	10	SELMEAB	25.9946	-106.768	2007	O. chrysogaster
45	Chihuahua	Río Sinaloa		Arroyo Rancho de El Medio, above waterfall	Río Sinaloa-Arroyo Rancho de El Medio-above waterfall	10	SELMEAR	25.9946	-106.768	2007	O. chrysogaster
46	Chihuahua	Río Sinaloa		Río Mohinora, Arroyo Soldado	Río Sinaloa-Río Mohinora-Arroyo Soldado	40	SSOLD	25.993	-107.023	2008	O. chrysogaster
47	Chihuahua	Río Sinaloa		Arroyo Hondo	Río Sinaloa-Arroyo Hondo	21	Sahon08	25.969	-106.963	2008	O. chrysogaster
48	Chihuahua	Río Culiacán		Arroyo Santa Rosa	Río Culiacán-Arroyo Santa Rosa	21	Custro	25.8866	-106.711	2007	O. chrysogaster
49	Durango	Río San Lorenzo	Río Los Remedios	Arroyo La Sidra above waterfall	Río San Lorenzo-Río Los Remedios-Arroyo La Sidra above waterfall	16	SLAR04	24.4767	-105.791	2004	O. sp.
50	Durango	Río San Lorenzo	Río Los Remedios	Arroyo La Sidra below waterfall	Río San Lorenzo-Río Los Remedios-Arroyo La Sidra below waterfall	19	SLAB04	24.4625	-105.799	2004	O. sp.
51	Durango	Río San Lorenzo	Río Los Remedios	Arroyo Las Truchas	Río San Lorenzo-Río Los Remedios-Arroyo Las Truchas	28	SLREM	24.4	-105.9	2004	O. sp.
52	Durango	Río San Lorenzo	Río Los Remedios	Arroyo Las Veredas	Río San Lorenzo-Río Los Remedios-Arroyo Las Veredas	40	SLVER	24.3656	-105.898	2004	O. sp.
53	Durango	Río Piaxtla	Río Verde	Arroyo San Antonio	Río Piaxtla-Río Verde-Arroyo San Antonio	11	PISTANT	24.3906	-105.963	2004	O. sp.
54	Durango	Río Piaxtla		Arroyo Del Granizo	Río Piaxtla-Arroyo Del Granizo	26	PIGRA	24.314	-106.002	2004	O. sp.
55	Durango	Río Piaxtla		Arroyo de la Plazuela, ejido El Maguey	Río Piaxtla-Arroyo de la Plazuela-ejido El Maguey	34	PIaplaz10	24.3131	-106.075	2010	O. sp.
56	Durango	Río Piaxtla		Arroyo Palo Berdal	Río Piaxtla-Arroyo Palo Berdal	28	PIpalb10	24.2856	-106.05	2010	O. sp.
57	Durango	Río Piaxtla		Arroyo Cruz Larga	Río Piaxtla-Arroyo Cruz Larga	25	PICL	24.245	-106.023	2004	O. sp.
58	Durango	Río Presidio		Arroyo Quebrada de la Vega	Río Presidio-Arroyo Quebrada de la Vega	15	PRQDVE	23.881	-105.471	2004	O. sp.
59	Durango	Río Baluarte		Arroyo Santa Barbara	Río Baluarte-Arroyo Santa Barbara	37	BA	23.6486	-105.454	2004	O. sp.
60	Durango	Río Acaponeta		Arroyo Las Cebollas	Río Acaponeta-Arroyo Las Cebollas	17	ACCEB	23.6194	-105.337	2004	O. sp.
61	Arizona	West Fork Black River			West Fork Black River	5	Apache	33.88	-109.47	2000	O. apache
62	New Mexico	Gila River		Main Diamond Creek	Gila River-Main Diamond Creek	5	Gila	N/A	N/A	2004	O. gilae
63	California	Maple Creek			Maple Creek	47	ckcoast	N/A	N/A	2002	O. clarkii clarkii
64	Wyoming	Snake River		Barnes Creek	Snake River-Barnes Creek	20	ckyello	N/A	N/A	N/A	O. clarkii bouvieri
65	Utah	Bonneville		Glenwood	Bonneville-Glenwood	16	ckbonne	N/A	N/A	N/A	O. clarkii utah
66	Colorado	Colorado River			Colorado River	8	ckcolor	N/A	N/A	N/A	O. clarkii pleuriticus
67	California	Rio Grande			Rio Grande	10	ckgrand	N/A	N/A	N/A	O. clarkii virginalis
68	Sonora	Río Yaqui	Río Bavispe	Arroyo Yenquin Hatchery	Río Yaqui-Río Bavispe-Arroyo Yenquin Hatchery	24	HYBayen09	29.886	-108.491	2009	O. mykiss
69	Sonora	Río Yaqui	Río Bavispe	Arroyo El Arco, Hatchery Truchas la Presita	Río Yaqui-Río Bavispe-Arroyo El Arco-Hatchery Truchas la Presita	20	HYBLAPRES	29.7288	-108.622	2007	O. mykiss
70	Chihuahua	Río Fuerte	Río Ateros	Arroyo Aparique abandoned Hatchery	Río Fuerte-Río Ateros-Arroyo Aparique abandoned Hatchery	7	HFAPA05	28.0155	-107.815	2005	O. chrysogaster
71	Durango	Río San Lorenzo	Río Los Remedios	Hatchery Piscicultura Vencedores	Río San Lorenzo-Río Los Remedios-Hatchery Piscicultura Vencedores	18	HSLVEN04	24.473	-105.79	2004	O. mykiss
72	Chihuahua			Hatchery Centro trutícola Guachochi	Hatchery Centro trutícola Guachochi	78	HCHIH				O. chrysogaster
73	California	Sacramento River	American River	Coleman Strain	Sacramento River-American River-Coleman Strain	46	Colmn	38.633	-121.225	2003	O. mykiss
74	California	Owens Lake Basin	Hot Creek	Kamloops Strain	Owens Lake Basin-Hot Creek-Kamloops Strain	47	Kamloops	37.647	-118.844	2005	O. mykiss
75	California	Sacramento River	American River	Eagle Lake Strain	Sacramento River-American River-Eagle Lake Strain	47	Eagle	38.633	-121.225	2005	O. mykiss
76	California	Sacramento River	American River	Mt. Shasta Strain	Sacramento River-American River-Mt. Shasta Strain	47	Shast	38.633	-121.225	2002	O. mykiss
