# Supplementary material for: Genetic Structure of Pacific Trout at the Extreme Southern End of Their Native Range
Source: PLoS One. 2015 Oct 28;10(10):e0141775. doi: 10.1371/journal.pone.0141775 (PMC4624944; doi:10.1371/journal.pone.0141775)
Supplement: S2 Table — N: number of individuals successfully genotyped with the microsatellite panel and the SNP panel respectively; Expected (H E) and observed (H O) heterozygosity; allelic richness (A R); percentage of polymorphic loci (P) at frequencies 0.95 and 0.99. (XLSX) [file pone.0141775.s004.xlsx]

## Sheet: Table S2
Table S2. Summary statistics. N: number of individuals successfully genotyped with the microsatellites panel and the SNPs panel respectively; Expected (HE) and observed (HO) heterozygosity; allelic richness (AR); percentage of polymorphic loci (P) at 0.95 and 0.99. q value: estimated fraction of ancestry of hatchery strains by population.
				Msats							SNPs							combined
Group	Population	ID	Species	N	Number of loci	HE	HO	Alleles/ locus	AR	Mean pairwise FST	N	Number of loci	HE	HO	P(0.95)	P(0.99)	Mean pairwise FST	Mean pairwise FST	q value k = 2
O. mykiss	Klamath River- Blue Creek	BlKlaRi	O. mykiss	32	18	0.748533	0.736281	11.5556	1.74853	0.201755	32	92	0.334246	0.310346	0.9022	0.9674	0.351631	0.327732
	Mattole River- South Fork Bear Creek	MattoRi	O. mykiss	31	17	0.696841	0.73355	8	1.69684	0.242966	31	92	0.348585	0.351601	0.8804	0.9674	0.349137	0.332282
	Gualala River- Fuller Creek	GualaRi	O. mykiss	29	17	0.676633	0.680813	8.47059	1.67663	0.243897	29	92	0.397092	0.413355	0.9891	0.9891	0.302225	0.294013
	Sacramento River- McCloud River- Claiborne Creek	McClC	O. mykiss	30	18	0.659086	0.640028	7.22222	1.65909	0.260674	30	93	0.324465	0.324517	0.828	0.9247	0.372991	0.355239
	Sacramento River- Battle Creek	Battl	O. mykiss	47	17	0.676191	0.655203	12.2353	1.67619	0.208301	47	93	0.368269	0.351643	0.9892	1	0.286113	0.274804
	Sacramento River- Deer Creek	DeerC	O. mykiss	43	18	0.738977	0.716986	12.8889	1.73898	0.216417	43	93	0.369282	0.376838	0.9785	1	0.293956	0.282807
	Sacramento River- Upper Yuba River	UpYub	O. mykiss	26	18	0.720428	0.708006	8.33333	1.72043	0.229034	26	93	0.381957	0.385428	0.957	1	0.323865	0.308925
	Sacramento River- North Fork American River	AmRNF	O. mykiss	48	18	0.671951	0.649956	8.72222	1.67195	0.24295	48	93	0.33418	0.338403	0.9032	0.9785	0.350984	0.338726
	San Francisquito Creek- Los Trancos Creek	LosTrCk	O. mykiss	24	17	0.621682	0.651236	6.52941	1.62168	0.282905	24	92	0.36197	0.36807	0.8913	0.9239	0.375985	0.363286
	Waddell Creek	WaddeCk	O. mykiss	31	18	0.6342	0.622167	7.22222	1.6342	0.245926	31	92	0.366319	0.367798	0.9457	0.9565	0.355066	0.339302
	Carmel River	CarmeRi	O. mykiss	32	18	0.672351	0.681111	8.88889	1.67235	0.243418	32	92	0.377418	0.3734	0.9674	0.9783	0.346794	0.333406
	Chorro Creek- Pennington Creek	PenChor	O. mykiss	31	18	0.631506	0.635107	5.55556	1.63151	0.277763	31	92	0.325383	0.352761	0.8261	0.9022	0.395862	0.380579
	Santa Maria River- Sisquoc River	SisquRi	O. mykiss	47	18	0.62725	0.6284	6.27778	1.62725	0.303648	47	93	0.321107	0.319729	0.9032	0.957	0.366384	0.357137
	Santa Ynez River- Salsipuedes Creek	SalsiCk	O. mykiss	47	18	0.610632	0.570189	6.5	1.61063	0.250295	47	93	0.329429	0.317547	0.8925	0.9462	0.358635	0.342838
	Ventura Creek- North Fork Matilija Creek	VentuRi	O. mykiss	46	18	0.622208	0.617982	5.72222	1.62221	0.269637	46	93	0.325427	0.328876	0.8602	0.957	0.366223	0.352013
	Santa Clara River- Sespe Creek- Lion Canyon	LionCan	O. mykiss	47	18	0.595304	0.598898	7.94444	1.5953	0.295872	47	93	0.312197	0.311067	0.871	0.9785	0.382492	0.370129
	Pauma Creek	PaumaCr	O. mykiss	47	14	0.642188	0.635862	6.28571	1.64219	0.239387	43	93	0.342852	0.340657	0.8602	0.9677	0.332421	0.320117
	Sweetwater River	SweetRi	O. mykiss	37	14	0.603745	0.582843	5.35714	1.60374	0.269058	37	93	0.329727	0.32652	0.8602	0.9355	0.369836	0.356564
	Río Santo Domingo- Arroyo San Antonio and Arroyo La Grulla	STDOM	O. mykiss nelsoni	40	18	0.411512	0.334447	3.27778	1.41151	0.348799	39	93	0.147583	0.129315	0.4086	0.5376	0.6068	0.568945
NSMO	Río Casas Grandes- Río Piedras Verdes- Arroyo Escalariado	GESC04	O. sp.	27	18	0.127314	0.116172	1.61111	1.12731	0.620002	26	93	0.0120907	0.0103391	0.0108	0.1828	0.681288	0.678614
	Río Yaqui- Río Bavispe- Arroyo Las Guacamayas	YBGUAC07	O. sp.	23	18	0.349227	0.307764	2.55556	1.34923	0.491	22	92	0.00589258	0.0028124	0.0217	0.0326	0.659929	0.622634	0
	Río Yaqui- Río Bavispe- Arroyo La Nutria	YBNUTR	O. sp.	23	18	0.409937	0.389438	2.72222	1.40994	0.415326	23	92	0.00921025	0.00614367	0.0217	0.0326	0.6373	0.582536	0
	Río Yaqui- Río Bavispe- Arroyo Los Cuarteles	YBQUART08	O. sp.	26	17	0.273808	0.252315	1.94118	1.27381	0.464121	25	92	0	0	0	0	0.735383	0.645126	0
	Río Yaqui- Río Bavispe- Río Gavilán- Arroyo Yenquin	YBayen09	O. sp.	20	18	0.47585	0.476053	2.94444	1.47585	0.381973	20	90	0.0108547	0.00777778	0.0333	0.0444	0.620891	0.564316	0.001
	Río Yaqui- Río Bavispe- Río Gavilán- Arroyo Las Truchas	YBltru09	O. sp.	17	18	0.157178	0.155542	1.61111	1.15718	0.510989	18	90	0.00620811	0.00246914	0.0222	0.0222	0.635474	0.616385	0
	Río Yaqui- Río Bavispe- Arroyo La Presita	YBPRES05	O. sp.	12	18	0.450936	0.387121	2.88889	1.45094	0.379046	12	92	0.00771897	0.00543478	0.0326	0.0326	0.611854	0.557004	0
	Río Yaqui- Río Bavispe- Arroyo El Arco- Arroyo Pedernal	YBPED	O. sp.	10	18	0.466722	0.456173	2.88889	1.46672	0.358035	10	92	0.0101831	0.00869565	0.0326	0.0326	0.595256	0.541267	0
	Río Yaqui- Río Bavispe- Arroyo El Arco- Arroyo Largo	YBLARG	O. sp.	16	18	0.472772	0.454729	3.61111	1.47277	0.343824	14	92	0.0388443	0.0402433	0.0761	0.337	0.561297	0.523351	0.032
	Río Yaqui- Río Bavispe- Río Negro- Arroyo El Cocoño	YBCOC	O. sp.	16	18	0.413981	0.394213	3.05556	1.41398	0.363336	16	91	0.0141111	0.0199176	0.044	0.044	0.620781	0.559799	0
	Río Yaqui- Río Sirupapa- Río Papagochi- Arroyo El Salto	YSSALT08	O. sp.	21	18	0.177199	0.194974	1.88889	1.1772	0.502571	20	92	0.0130575	0.0177989	0.0435	0.1196	0.647655	0.628429	0.005
	Río Yaqui- Río Sirupapa- Río Papagochi- Río Tutuaca	YSTUTU05	O. sp.	13	18	0.420142	0.378917	2.77778	1.42014	0.424465	13	92	0.0077592	0.00334448	0.0217	0.0217	0.646288	0.587911	0.001
	Río Yaqui- Río Sirupapa- Arroyo Banderella	YSBAND	O. sp.	15	18	0.497492	0.515975	3.44444	1.49749	0.371342	15	92	0	0	0	0	0.679563	0.587544	0.001
	Río Mayo- Arroyo Concheño	Macon09	O. sp.	36	17	0.187633	0.192426	1.94118	1.18763	0.538345	36	91	0	0	0	0	0.764362	0.681951
	Río Mayo- Río Candameña	MCAN	O. sp.	15	18	0.29451	0.281217	2.33333	1.29451	0.479242	15	92	0.00754623	0.00724638	0.0217	0.0217	0.658936	0.614785
	Río Mayo- Arroyo La Estrella	Mlestr09	O. sp.	19	18	0.26327	0.274047	2.05556	1.26327	0.457918	19	91	0.0145061	0.0161943	0.033	0.033	0.657946	0.614216
	Río Conchos- Arroyo Ureyna	CURE	O. sp.	15	18	0.0333333	0.0333333	1.16667	1.03333	0.639973	15	91	0	0	0	0	0.676264	0.675434
	Río Conchos- Río Rituchi	CRIT	O. sp.	9	18	0.0294118	0.0555556	1.05556	1.02941	0.618589	8	90	0.00592593	0	0.0111	0.0111	0.64764	0.647393
	Río Conchos- Río El Porvenir- Arroyo San Antonio- Arroyo El Molino	CMOLI	O. sp.	25	18	0.259349	0.152882	2.44444	1.25935	0.57619	21	91	0	0	0	0	0.760549	0.714511
O. chrysogaster	Río Fuerte- Río Ateros- Arroyo Aparique	FAPA05	O. chrysogaster	8	18	0.223352	0.190476	2.16667	1.22335	0.439823	8	93	0.0515233	0.047043	0.3656	0.3656	0.685362	0.650473	0.603
	Río Fuerte- Arroyo San Vicente	Fsvic09	O. chrysogaster	10	18	0.272564	0.269753	2.27778	1.27256	0.472644	10	93	0.107753	0.103226	0.4731	0.4731	0.636673	0.60817	0.66
	Río Fuerte- Río Verde	Fver07	O. chrysogaster	30	18	0.644573	0.606446	8	1.64457	0.362858	30	93	0.0215236	0.0232975	0.0645	0.0968	0.736203	0.642837	0.002
	Río Fuerte- Arroyo Santa Rosalia- Arroyo Las Truchas	FTRUCH	O. chrysogaster	29	18	0.351418	0.356587	3	1.35142	0.443637	29	91	0.0626994	0.0625237	0.1648	0.1978	0.678318	0.630863	0.001
	Río Sinaloa- Río San José- Río Basonopira- Arroyo Potrero	SPOTR	O. chrysogaster	28	18	0.254686	0.243816	2.72222	1.25469	0.541849	26	91	0.00762672	0.00253593	0.022	0.022	0.774077	0.730783
	Río Sinaloa- Arroyo Rancho de El Medio- below waterfall	SELMEAB	O. chrysogaster	10	18	0.43854	0.387809	2.77778	1.43854	0.422113	10	93	0.109168	0.112903	0.3011	0.3011	0.61139	0.577144
	Río Sinaloa- Arroyo Rancho de El Medio- above waterfall	SELMEAR	O. chrysogaster	10	18	0.373016	0.333179	2.44444	1.37302	0.465082	9	93	0.0986717	0.09319	0.2581	0.2581	0.633643	0.60181
	Río Sinaloa- Río Mohinora- Arroyo Soldado	SSOLD	O. chrysogaster	40	18	0.35167	0.36491	4	1.35167	0.363819	38	91	0.102935	0.0999897	0.2637	0.3736	0.604244	0.564965
	Río Sinaloa- Arroyo Hondo	Sahon08	O. chrysogaster	21	18	0.409557	0.358124	3.61111	1.40956	0.359088	21	92	0.0879917	0.0910973	0.25	0.2935	0.600198	0.55444
	Río Culiacán- Arroyo Santa Rosa	Custro	O. chrysogaster	21	18	0.509388	0.432351	3.27778	1.50939	0.297095	21	93	0.111648	0.101382	0.3011	0.3441	0.599475	0.558321
SSMO	Río San Lorenzo- Río Los Remedios- Arroyo La Sidra above waterfall	SLAR04	O. sp.	14	18	0.478513	0.502289	3.83333	1.47851	0.340298	14	93	0.248735	0.244978	0.6559	0.7312	0.452941	0.432828	0.396
	Río San Lorenzo- Río Los Remedios- Arroyo La Sidra below waterfall	SLAB04	O. sp.	17	18	0.592035	0.596669	4.77778	1.59203	0.332315	17	93	0.310178	0.323706	0.8495	0.8817	0.39628	0.385794	0.787
	Río San Lorenzo- Río Los Remedios- Arroyo Las Truchas	SLREM	O. sp.	28	18	0.259998	0.257196	3.61111	1.26	0.449051	27	93	0.080235	0.0828662	0.3441	0.6667	0.631007	0.609089	0.055
	Río San Lorenzo- Río Los Remedios- Arroyo Las Veredas	SLVER	O. sp.	40	18	0.212639	0.192635	3.11111	1.21264	0.516301	40	93	0.0426637	0.0408602	0.1613	0.5806	0.69752	0.677147	0.028
	Río Piaxtla- Río Verde- Arroyo San Antonio	PISTANT	O. sp.	11	18	0.255302	0.29798	2.11111	1.2553	0.53147	11	93	0.0659126	0.0723363	0.1828	0.3118	0.633552	0.623527
	Río Piaxtla- Arroyo Del Granizo	PIGRA	O. sp.	26	18	0.196087	0.190647	1.66667	1.19609	0.459472	26	93	0.0168183	0.0157155	0.043	0.043	0.720307	0.682525
	Río Piaxtla- Arroyo de la Plazuela- ejido El Maguey	PIaplaz10	O. sp.	34	18	0.30121	0.313944	2.83333	1.30121	0.451335	33	93	0.0392987	0.0402411	0.1075	0.1075	0.690159	0.655026
	Río Piaxtla- Arroyo Palo Berdal	PIpalb10	O. sp.	28	18	0.272355	0.268064	2.22222	1.27236	0.469085	27	93	0.0345323	0.0345863	0.086	0.0968	0.693134	0.660251
	Río Piaxtla- Arroyo Cruz Larga	PICL	O. sp.	25	18	0.228118	0.248889	1.66667	1.22812	0.528384	25	93	0.0315221	0.0316129	0.0753	0.0753	0.699531	0.672784
	Río Presidio- Arroyo Quebrada de la Vega	PRQDVE	O. sp.	15	18	0.639516	0.623626	5.16667	1.63952	0.269583	15	93	0.299375	0.289574	0.7957	0.8387	0.423335	0.39879	0.428
	Río Baluarte- Arroyo Santa Barbara	BA	O. sp.	37	18	0.506149	0.471855	4.66667	1.50615	0.347474	35	93	0.236253	0.224091	0.7097	0.828	0.461399	0.441133	0.083
	Río Acaponeta- Arroyo Las Cebollas	ACCEB	O. sp.	17	18	0.587163	0.622903	4.27778	1.58716	0.291173	17	93	0.294935	0.323927	0.8065	0.828	0.434515	0.41068	0.921
O. apache	West Fork Black River	Apache	O. apache	5	14	0.463719	0.452381	2.42857	1.46372	0.403418	5	93	0.00501792	0.00645161	0.0108	0.0108	0.70459	0.639876
O. gilae	Gila River- Main Diamond Creek	Gila	O. gilae	5	13	0.201587	0.192308	1.69231	1.20159	0.464372	5	91	0.00610501	0.0021978	0.011	0.011	0.710779	0.663197
O. clarkii ssp.	Maple Creek	ckcoast	O. clarkii clarkii	47	17	0.620414	0.537084	7.47059	1.62041	0.396265	47	91	0.0432411	0.0311644	0.1538	0.2747	0.70642	0.623176
	Snake River-Barnes Creek	ckyello	O. clarkii bouvieri	9	13	0.416717	0.367521	4.15385	1.41672	0.402131	19	90	0.008	0.009	0.022	0.022	0.731273	0.653663
	Bonneville-Glenwood	ckbonne	O. clarkii utah	16	13	0.485728	0.42495	3.30769	1.48573	0.481233	16	90	0	0	0	0	0.734611	0.678769
	Colorado River	ckcolor	O. clarkii pleuriticus	4	14	0.306122	0.285714	2.14286	1.30612	0.570787	8	89	0	0	0	0	0.706931	0.653503
	Rio Grande	ckgrand	O. clarkii virginalis	10	14	0.451867	0.280952	3.42857	1.45187	0.46856	10	90	0	0	0	0	0.734408	0.667154
Mexican hatcheries	Río Yaqui- Río Bavispe- Arroyo Yenquin Farm	HYBayen09	O. mykiss	24	18	0.703346	0.687895	6.94444	1.70335	0.228951	24	93	0.34247	0.333693	0.8817	0.957	0.36091	0.339604	0.996
	Río Yaqui- Río Bavispe- Arroyo El Arco- Farm Truchas la Presita	HYBLAPRES	O. mykiss	20	18	0.705499	0.731579	6.16667	1.7055	0.239719	19	93	0.329951	0.339446	0.9032	0.9355	0.389707	0.365749	0.996
	Río Fuerte- Río Ateros- Arroyo Aparique abandoned farm	HFAPA05	O. chrysogaster	7	18	0.597329	0.646825	3.77778	1.59733	0.309883	7	93	0.274181	0.283666	0.7419	0.7419	0.499155	0.464785	0.999
	Río San Lorenzo- Río Los Remedios- Farm Piscicultura Vencedores	HSLVEN04	O. mykiss	18	18	0.688293	0.67874	6.94444	1.68829	0.230348	18	93	0.356831	0.362956	0.9355	0.9677	0.343451	0.323616	0.928
	Farm Centro trutícola Guachochi	HCHIH	O. chrysogaster	75	18	0.62253	0.613873	5.94444	1.62253	0.244161	73	93	0.328743	0.358768	0.914	0.9247	0.329908	0.319074	0.998
California hatcheries	Sacramento River- American River- Coleman Strain	Colmn	O. mykiss	46	18	0.617776	0.611728	6.44444	1.61778	0.25587	46	93	0.335166	0.342435	0.9032	0.9462	0.315971	0.309113
	Owens Lake Basin- Hot Creek- Kamloops Strain	Kamloops	O. mykiss	47	17	0.607594	0.591843	7.47059	1.60759	0.264927	47	92	0.23018	0.225946	0.7283	0.8043	0.443415	0.419638
	Sacramento River- American River- Eagle Lake Strain	Eagle	O. mykiss	47	17	0.5966	0.588943	5.17647	1.5966	0.290393	47	93	0.248263	0.241817	0.7527	0.9355	0.400046	0.38291
	Sacramento River- American River- Mt. Shasta Strain	Shast	O. mykiss	47	17	0.597522	0.563938	5.23529	1.59752	0.280506	47	93	0.306442	0.30678	0.7957	0.8817	0.376784	0.362007
