# Supplementary material for: Genetic Structure of Pacific Trout at the Extreme Southern End of Their Native Range
Source: PLoS One. 2015 Oct 28;10(10):e0141775. doi: 10.1371/journal.pone.0141775 (PMC4624944; doi:10.1371/journal.pone.0141775)
Supplement: S3 Table — Lines indicate breaks for the main groups (O. mykiss, O. m. nelsoni, NSMO, O. chrysogaster, SSMO, O. apache, O. gilae, and O. clarkii ssp., Mexican hatcheries, and California hatcheries. (XLSX) [file pone.0141775.s005.xlsx]

## Sheet: Table S3_Fst
Table S3. Pairwise Fst estimates for all populations and strains (below diagonal) and significance p-values (above diagonal). Lines indicate breaks for the main groups (O. mykiss, O. m. nelsoni, NSMO, O. chrysogaster, SSMO, O. apache, O. gilae, and O. clarkii ssp., Mexican hatcheries, and California hatcheries.
		Watershed ID	BlKlaRi	MattoRi	GualaRi	McClC	Battl	DeerC	UpYub	AmRNF	LosTrCk	WaddeCk	CarmeRi	PenChor	SisquRi	SalsiCk	VentuRi	LionCan	PaumaCr	SweetRi	STDOM	GESC04	YBGUAC07	YBNUTR	YBQUART08	YBayen09	YBltru09	YBPRES05	YBPED	YBLARG	YBCOC	YSSALT08	YSTUTU05	YSBAND	Macon09	MCAN	Mlestr09	CURE	CRIT	CMOLI	FAPA05	Fsvic09	Fver07	FTRUCH	SPOTR	SELMEAB	SELMEAR	SSOLD	Sahon08
O. mykiss	Klamath River- Blue Creek	BlKlaRi
	Mattole River- South Fork Bear Creek	MattoRi	0.14967
	Gualala River- Fuller Creek	GualaRi	0.10216	0.08234
	Sacramento River- McCloud River- Claiborne Creek	McClC	0.14339	0.24342	0.19076
	Sacramento River- Battle Creek	Battl	0.07911	0.14806	0.1028	0.06848
	Sacramento River- Deer Creek	DeerC	0.08464	0.15364	0.10014	0.0817	0.01371
	Sacramento River- Upper Yuba River	UpYub	0.09103	0.1588	0.10168	0.08875	0.03954	0.0397
	Sacramento River- North Fork American River	AmRNF	0.13345	0.19186	0.12627	0.15922	0.11252	0.10641	0.06792
	San Francisquito Creek- Los Trancos Creek	LosTrCk	0.16578	0.12595	0.07255	0.24445	0.17131	0.16651	0.17031	0.1716
	Waddell Creek	WaddeCk	0.17769	0.11776	0.07708	0.25307	0.16996	0.16666	0.15774	0.19181	0.08494
	Carmel River	CarmeRi	0.16928	0.09372	0.06552	0.24074	0.16208	0.15365	0.15381	0.1799	0.10038	0.04907
	Chorro Creek- Pennington Creek	PenChor	0.22945	0.15605	0.13863	0.28106	0.22163	0.20119	0.19589	0.2103	0.12394	0.0938	0.0852
	Santa Maria River- Sisquoc River	SisquRi	0.2443	0.18883	0.16556	0.26531	0.19561	0.17676	0.18645	0.21695	0.21767	0.17334	0.13234	0.17582
	Santa Ynez River- Salsipuedes Creek	SalsiCk	0.19514	0.15394	0.11634	0.24695	0.1774	0.16696	0.15827	0.18526	0.16156	0.10771	0.10046	0.15202	0.15951
	Ventura Creek- North Fork Matilija Creek	VentuRi	0.20527	0.15113	0.145	0.23712	0.17196	0.17091	0.16699	0.17582	0.16575	0.13606	0.12228	0.16355	0.16161	0.12494
	Santa Clara River- Sespe Creek- Lion Canyon	LionCan	0.19973	0.17968	0.17425	0.23432	0.1565	0.14663	0.16025	0.19586	0.21095	0.19316	0.17269	0.20349	0.17256	0.19252	0.17293
	Pauma Creek	PaumaCr	0.14599	0.14119	0.1081	0.18388	0.12203	0.12278	0.11581	0.18545	0.17564	0.10869	0.12848	0.18374	0.19222	0.14287	0.151	0.18324
	Sweetwater River	SweetRi	0.19167	0.22927	0.16974	0.20661	0.13814	0.15306	0.16306	0.19652	0.2431	0.23013	0.22525	0.26718	0.26918	0.24475	0.23375	0.23692	0.17565
O. mykiss nelsoni	Río Santo Domingo- Arroyo San Antonio and Arroyo La Grulla	STDOM	0.40817	0.37394	0.33336	0.44388	0.36564	0.36901	0.33882	0.362	0.392	0.32211	0.33603	0.40155	0.38016	0.31433	0.37691	0.39355	0.34574	0.43097
NSMO	Río Casas Grandes- Río Piedras Verdes- Arroyo Escalariado	GESC04	0.51781	0.49245	0.4676	0.56435	0.44946	0.46591	0.51779	0.52791	0.5555	0.519	0.50991	0.55394	0.50168	0.5129	0.50297	0.53799	0.47797	0.52991	0.7584
	Río Yaqui- Río Bavispe- Arroyo Las Guacamayas	YBGUAC07	0.49198	0.46489	0.43457	0.53141	0.42006	0.43514	0.48512	0.50107	0.52862	0.48896	0.48192	0.52019	0.47423	0.48476	0.47762	0.50987	0.44703	0.49499	0.73958	0.6184
	Río Yaqui- Río Bavispe- Arroyo La Nutria	YBNUTR	0.47888	0.44903	0.42358	0.51939	0.41094	0.42574	0.47398	0.49116	0.513	0.47732	0.47054	0.50766	0.46429	0.47578	0.46614	0.49978	0.43854	0.48601	0.72691	0.45056	0.07504			0.00277		0.00396	0.00069		0.00485
	Río Yaqui- Río Bavispe- Arroyo Los Cuarteles	YBQUART08	0.50459	0.48085	0.44895	0.54342	0.42849	0.44433	0.50308	0.51236	0.53932	0.50028	0.49709	0.5313	0.4876	0.49696	0.49093	0.51197	0.45305	0.49327	0.7442	0.59686	0.53362	0.40123
	Río Yaqui- Río Bavispe- Río Gavilán- Arroyo Yenquin	YBayen09	0.45532	0.42559	0.39825	0.49754	0.39201	0.40569	0.45346	0.47569	0.49334	0.45715	0.44985	0.4862	0.44647	0.4533	0.44733	0.48205	0.41991	0.46278	0.7106	0.4352	0.13465	0.04089	0.28553			0.1732	0.08286		0.0002
	Río Yaqui- Río Bavispe- Río Gavilán- Arroyo Las Truchas	YBltru09	0.45889	0.4324	0.39945	0.50052	0.39488	0.40925	0.45477	0.47866	0.49575	0.4603	0.45304	0.49082	0.45271	0.45526	0.45359	0.48677	0.42676	0.46793	0.71934	0.65112	0.4083	0.20896	0.56847	0.1983
	Río Yaqui- Río Bavispe- Arroyo La Presita	YBPRES05	0.42782	0.39788	0.36871	0.46557	0.3691	0.38104	0.41566	0.45088	0.45213	0.42521	0.41931	0.45671	0.42391	0.43667	0.42593	0.45721	0.39462	0.43634	0.69825	0.50741	0.11952	0.05096	0.40201	0.01611	0.23304		0.03762	0.00337	0.00198
	Río Yaqui- Río Bavispe- Arroyo El Arco- Arroyo Pedernal	YBPED	0.40919	0.37762	0.35483	0.44541	0.35466	0.36561	0.39876	0.43828	0.43604	0.41061	0.40188	0.4399	0.4122	0.42582	0.4119	0.44211	0.38077	0.41804	0.6868	0.46246	0.2281	0.078	0.37423	0.02545	0.3011	0.04389		0.96911	0.30512			0.0001
	Río Yaqui- Río Bavispe- Arroyo El Arco- Arroyo Largo	YBLARG	0.41323	0.38462	0.36028	0.4499	0.35531	0.36735	0.40352	0.43845	0.44465	0.41625	0.40652	0.44633	0.41315	0.42725	0.41332	0.44481	0.38215	0.4198	0.68188	0.41671	0.16172	0.08765	0.32684	0.06198	0.2449	0.04577	-0.01922		0.03346
	Río Yaqui- Río Bavispe- Río Negro- Arroyo El Cocoño	YBCOC	0.44413	0.41598	0.39052	0.48263	0.38322	0.39574	0.4378	0.46557	0.47712	0.44661	0.43708	0.47557	0.4409	0.45273	0.44133	0.47167	0.41031	0.45019	0.70717	0.48883	0.12094	0.03866	0.38321	0.06688	0.26231	0.06661	0.00721	0.02127
	Río Yaqui- Río Sirupapa- Río Papagochi- Arroyo El Salto	YSSALT08	0.4802	0.44337	0.42933	0.50835	0.4057	0.41881	0.48183	0.49263	0.50774	0.47726	0.47207	0.49598	0.46502	0.47739	0.47554	0.48418	0.44135	0.46671	0.72494	0.76046	0.66513	0.55863	0.59932	0.52504	0.67226	0.55183	0.47608	0.44401	0.50271
	Río Yaqui- Río Sirupapa- Río Papagochi- Río Tutuaca	YSTUTU05	0.43455	0.39195	0.38286	0.46517	0.36817	0.37863	0.42899	0.45472	0.46199	0.43431	0.42426	0.45359	0.42435	0.44199	0.43514	0.4515	0.40905	0.43849	0.69711	0.69315	0.5904	0.44845	0.6293	0.42288	0.57985	0.44091	0.3592	0.31905	0.39565	0.35454														0.0001
	Río Yaqui- Río Sirupapa- Arroyo Banderella	YSBAND	0.44293	0.40818	0.38989	0.47694	0.37453	0.38734	0.43904	0.46435	0.46794	0.437	0.43457	0.45945	0.43021	0.44564	0.44629	0.45603	0.4089	0.43023	0.69983	0.71002	0.61256	0.51092	0.54548	0.45283	0.58191	0.47388	0.43606	0.38064	0.46762	0.36658	0.3687
	Río Mayo- Arroyo Concheño	Macon09	0.54846	0.51207	0.5092	0.57663	0.46175	0.47631	0.55697	0.54817	0.59681	0.54794	0.53633	0.56576	0.51429	0.53237	0.52943	0.54396	0.50738	0.54635	0.76722	0.75638	0.68484	0.59631	0.71635	0.57118	0.68905	0.60274	0.54719	0.508	0.57121	0.58746	0.37819	0.50627
	Río Mayo- Río Candameña	MCAN	0.44321	0.41173	0.40014	0.46889	0.37089	0.38491	0.43975	0.45913	0.47545	0.4499	0.44575	0.47121	0.44192	0.45476	0.45216	0.45792	0.41568	0.42867	0.70623	0.7833	0.70519	0.59447	0.66199	0.56308	0.69638	0.59458	0.53574	0.48408	0.55977	0.38616	0.44119	0.37352	0.59985
	Río Mayo- Arroyo La Estrella	Mlestr09	0.45607	0.42297	0.41297	0.47895	0.37439	0.39095	0.44975	0.46818	0.49374	0.46412	0.45448	0.48934	0.45086	0.46487	0.45544	0.47102	0.42474	0.44149	0.71273	0.75525	0.68063	0.58789	0.63419	0.55233	0.65512	0.57842	0.54019	0.49009	0.55863	0.47786	0.44187	0.38391	0.60518	0.29249
	Río Conchos- Arroyo Ureyna	CURE	0.4759	0.43682	0.41754	0.50663	0.40124	0.41081	0.46982	0.4892	0.5029	0.4634	0.4565	0.48537	0.45153	0.46404	0.46539	0.4757	0.44065	0.46319	0.72395	0.87264	0.82162	0.71686	0.79321	0.69317	0.84243	0.74749	0.71986	0.60064	0.69596	0.66731	0.64539	0.52974	0.7093	0.66753	0.59408
	Río Conchos- Río Rituchi	CRIT	0.43098	0.39621	0.36704	0.46588	0.37212	0.37926	0.41805	0.4586	0.44536	0.42016	0.41134	0.44056	0.42388	0.43281	0.44111	0.44955	0.4023	0.42327	0.70042	0.85317	0.80492	0.6902	0.78311	0.66515	0.83637	0.72159	0.69377	0.55864	0.65997	0.66688	0.66042	0.45807	0.70931	0.68939	0.62666	0.89864
	Río Conchos- Río El Porvenir- Arroyo San Antonio- Arroyo El Molino	CMOLI	0.49604	0.47647	0.44528	0.53503	0.42661	0.43569	0.50699	0.50137	0.52815	0.48212	0.48582	0.53134	0.4708	0.4881	0.51171	0.5225	0.46311	0.50009	0.72914	0.91884	0.90979	0.86988	0.90488	0.86625	0.91241	0.88087	0.87345	0.82288	0.86388	0.88196	0.87621	0.8594	0.90137	0.88776	0.87126	0.93415	0.93367
O. chrysogaster	Río Fuerte- Río Ateros- Arroyo Aparique	FAPA05	0.36667	0.36187	0.34929	0.42594	0.34061	0.34766	0.38086	0.36889	0.38687	0.37528	0.37909	0.40579	0.44564	0.38466	0.39521	0.43299	0.39547	0.43269	0.67713	0.92591	0.91302	0.88307	0.91357	0.87542	0.91014	0.87285	0.86151	0.82709	0.86876	0.89842	0.88116	0.87264	0.92433	0.88935	0.88014	0.93226	0.916	0.90533		0.07455
	Río Fuerte- Arroyo San Vicente	Fsvic09	0.33467	0.33954	0.32486	0.39598	0.30864	0.32151	0.3559	0.34596	0.36549	0.3569	0.35925	0.39138	0.42836	0.36945	0.37904	0.41766	0.37599	0.40464	0.65852	0.88289	0.86515	0.83831	0.86736	0.82529	0.85316	0.81085	0.79467	0.77365	0.81561	0.84808	0.8204	0.81505	0.88835	0.82765	0.82505	0.87027	0.83773	0.85134	0.03708
	Río Fuerte- Río Verde	Fver07	0.49722	0.46901	0.43705	0.52151	0.41436	0.42274	0.48898	0.48725	0.51189	0.47009	0.47722	0.51066	0.45732	0.48976	0.50312	0.49302	0.47088	0.50076	0.68946	0.79754	0.78346	0.75113	0.77674	0.73593	0.76651	0.73114	0.71453	0.69206	0.72961	0.74213	0.71533	0.70501	0.78299	0.73428	0.73638	0.76533	0.74843	0.49996	0.81855	0.78149
	Río Fuerte- Arroyo Santa Rosalia- Arroyo Las Truchas	FTRUCH	0.43471	0.46254	0.42565	0.4379	0.36036	0.37776	0.4361	0.41088	0.4543	0.46858	0.4499	0.47306	0.43067	0.47682	0.47173	0.46871	0.47218	0.4677	0.69271	0.83705	0.81845	0.79736	0.81728	0.78715	0.8077	0.77796	0.76565	0.75043	0.77969	0.79223	0.77171	0.76237	0.8269	0.76855	0.76872	0.8086	0.78932	0.74545	0.73835	0.69504	0.65685
	Río Sinaloa- Río San José- Río Basonopira- Arroyo Potrero	SPOTR	0.49428	0.53142	0.4877	0.51014	0.42678	0.43637	0.50287	0.4512	0.52569	0.52224	0.50855	0.53869	0.49193	0.52089	0.52571	0.52655	0.51643	0.53827	0.75364	0.93963	0.93005	0.90696	0.92819	0.90508	0.93194	0.91236	0.90803	0.87819	0.90311	0.91405	0.90975	0.8988	0.92612	0.91097	0.9023	0.94364	0.9405	0.90191	0.88734	0.83651	0.78764	0.36342
	Río Sinaloa- Arroyo Rancho de El Medio- below waterfall	SELMEAB	0.37977	0.39713	0.32757	0.37715	0.30967	0.33144	0.35784	0.38682	0.40865	0.39537	0.37663	0.42081	0.39078	0.40521	0.41973	0.41843	0.37798	0.38226	0.6437	0.83486	0.80546	0.77249	0.809	0.75712	0.78869	0.73421	0.71869	0.69597	0.7443	0.78701	0.75226	0.74195	0.84004	0.76154	0.75819	0.81533	0.76574	0.78383	0.71268	0.64715	0.64595	0.61303	0.7992		0.00644
	Río Sinaloa- Arroyo Rancho de El Medio- above waterfall	SELMEAR	0.38376	0.41062	0.34365	0.38799	0.32763	0.34711	0.36538	0.39686	0.4223	0.40567	0.38965	0.43932	0.40034	0.41329	0.42586	0.4249	0.38213	0.39254	0.6493	0.86755	0.84382	0.81104	0.8469	0.79878	0.8317	0.78062	0.76561	0.73884	0.78632	0.82678	0.79693	0.78732	0.87125	0.80591	0.80094	0.85745	0.81727	0.81601	0.74134	0.67474	0.68054	0.63546	0.82014	0.04906
	Río Sinaloa- Río Mohinora- Arroyo Soldado	SSOLD	0.41223	0.43731	0.39452	0.41298	0.32064	0.33509	0.3941	0.39631	0.46389	0.46742	0.45214	0.4822	0.41249	0.45559	0.4428	0.42778	0.44499	0.40883	0.64241	0.74063	0.72616	0.70535	0.72274	0.67946	0.69678	0.67576	0.66037	0.65242	0.682	0.69912	0.67361	0.66803	0.74902	0.67044	0.67242	0.70919	0.68637	0.64454	0.68597	0.65047	0.52554	0.46854	0.65031	0.43444	0.45679
	Río Sinaloa- Arroyo Hondo	Sahon08	0.3654	0.39997	0.34816	0.37326	0.28543	0.29842	0.35261	0.36788	0.42742	0.4287	0.41399	0.4513	0.38489	0.42439	0.41999	0.40409	0.4091	0.37051	0.63594	0.76481	0.74451	0.7147	0.74211	0.68629	0.71281	0.67686	0.65686	0.64369	0.68436	0.71456	0.68156	0.67538	0.77347	0.68394	0.68505	0.7324	0.69707	0.6606	0.68604	0.63697	0.52739	0.4874	0.70551	0.42442	0.463	0.0521
	Río Culiacán- Arroyo Santa Rosa	Custro	0.36506	0.40362	0.34296	0.38629	0.31456	0.33603	0.37882	0.39088	0.41396	0.40143	0.38341	0.42104	0.40007	0.40987	0.4246	0.42081	0.38535	0.38606	0.64087	0.78146	0.75665	0.73373	0.75762	0.71259	0.73404	0.69639	0.68323	0.67305	0.70747	0.73648	0.70477	0.69871	0.7922	0.70813	0.70778	0.74891	0.71099	0.73669	0.63296	0.58285	0.65	0.56769	0.72488	0.20885	0.28365	0.42261	0.41372
SSMO	Río San Lorenzo- Río Los Remedios- Arroyo La Sidra above waterfall	SLAR04	0.24846	0.26617	0.20032	0.24207	0.19648	0.19498	0.17249	0.21602	0.27959	0.24696	0.24394	0.30068	0.24408	0.21599	0.24525	0.29389	0.22305	0.27194	0.4614	0.70426	0.67115	0.65182	0.68819	0.62927	0.63904	0.58793	0.57093	0.57196	0.61472	0.66872	0.61647	0.61546	0.74494	0.63327	0.64555	0.66416	0.59613	0.68284	0.52937	0.49991	0.64601	0.6152	0.71086	0.46743	0.47391	0.54151	0.50235
	Río San Lorenzo- Río Los Remedios- Arroyo La Sidra below waterfall	SLAB04	0.19507	0.26182	0.18279	0.15155	0.11786	0.13329	0.13039	0.18827	0.25762	0.23527	0.23952	0.29992	0.2468	0.24145	0.26421	0.25301	0.18985	0.20546	0.45486	0.61813	0.57664	0.56316	0.59188	0.54035	0.54657	0.49306	0.47728	0.48115	0.52228	0.57032	0.51662	0.51239	0.65144	0.52469	0.54096	0.56112	0.49328	0.58613	0.48674	0.44971	0.56188	0.54854	0.63642	0.39472	0.40987	0.48199	0.43595
	Río San Lorenzo- Río Los Remedios- Arroyo Las Truchas	SLREM	0.47033	0.44507	0.38949	0.47395	0.39329	0.39305	0.39746	0.41201	0.4842	0.4351	0.42105	0.49232	0.41569	0.37671	0.42761	0.47124	0.41231	0.47409	0.60977	0.84825	0.83187	0.81414	0.83702	0.80302	0.82086	0.79561	0.78996	0.77611	0.80104	0.82724	0.80892	0.80297	0.86235	0.81672	0.81387	0.83474	0.81049	0.84271	0.76863	0.73489	0.7937	0.78342	0.86245	0.72249	0.73602	0.70749	0.70628
	Río San Lorenzo- Río Los Remedios- Arroyo Las Veredas	SLVER	0.55117	0.52245	0.47101	0.55736	0.46514	0.46851	0.48977	0.48146	0.56635	0.50954	0.49634	0.56503	0.47563	0.44438	0.49576	0.53506	0.47955	0.55212	0.66811	0.88867	0.87898	0.86353	0.88002	0.85688	0.87434	0.85783	0.8556	0.83942	0.85846	0.87601	0.86829	0.86099	0.89782	0.87252	0.86759	0.88766	0.87598	0.88732	0.84199	0.81321	0.84012	0.83372	0.90033	0.80258	0.81439	0.76474	0.77818
	Río Piaxtla- Río Verde- Arroyo San Antonio	PISTANT	0.43505	0.40697	0.34813	0.4346	0.36679	0.36281	0.36055	0.39127	0.44003	0.39208	0.38066	0.45113	0.38571	0.34566	0.39239	0.43839	0.37617	0.43994	0.60385	0.90598	0.89127	0.86124	0.89411	0.8534	0.88522	0.84968	0.8408	0.81124	0.84774	0.87868	0.86095	0.85169	0.90879	0.87301	0.86385	0.90543	0.88236	0.90366	0.81653	0.75858	0.82237	0.80417	0.91044	0.74137	0.76226	0.72057	0.72586
	Río Piaxtla- Arroyo Del Granizo	PIGRA	0.52657	0.49835	0.45044	0.53576	0.44779	0.45346	0.46886	0.46997	0.55214	0.48463	0.47346	0.54753	0.47174	0.41332	0.47799	0.51953	0.45901	0.5216	0.65907	0.92036	0.91057	0.89059	0.91123	0.88541	0.90893	0.88909	0.8855	0.86217	0.88528	0.90378	0.8968	0.88759	0.92211	0.90213	0.89385	0.92277	0.9111	0.91938	0.86632	0.82552	0.85939	0.85098	0.92687	0.82521	0.84163	0.77662	0.79488
	Río Piaxtla- Arroyo de la Plazuela- ejido El Maguey	PIaplaz10	0.5218	0.49763	0.44607	0.5324	0.4421	0.44488	0.46683	0.46735	0.55385	0.49386	0.47791	0.549	0.47229	0.42817	0.48221	0.51609	0.45655	0.51677	0.66713	0.88123	0.86863	0.85301	0.86865	0.84288	0.86219	0.84204	0.83704	0.82117	0.84315	0.8619	0.8513	0.84191	0.88778	0.85736	0.85114	0.87337	0.85238	0.87957	0.82067	0.78818	0.83331	0.82905	0.89597	0.78797	0.80408	0.75622	0.76428
	Río Piaxtla- Arroyo Palo Berdal	PIpalb10	0.50868	0.48318	0.4311	0.52106	0.43124	0.43649	0.45761	0.46064	0.54073	0.47568	0.46259	0.53669	0.46411	0.40978	0.46897	0.50481	0.44303	0.50656	0.66335	0.89798	0.88579	0.86666	0.88527	0.85822	0.88004	0.85859	0.8534	0.83296	0.85759	0.87757	0.86742	0.85688	0.90215	0.87364	0.86614	0.89317	0.87467	0.89567	0.83814	0.79942	0.84098	0.83769	0.91045	0.79857	0.81524	0.76253	0.77426
	Río Piaxtla- Arroyo Cruz Larga	PICL	0.51441	0.49541	0.44276	0.52072	0.43417	0.43578	0.45869	0.46336	0.55355	0.49681	0.47922	0.54845	0.47249	0.43646	0.48399	0.51485	0.45189	0.5126	0.68817	0.90743	0.89533	0.87607	0.89478	0.86778	0.89121	0.86938	0.86455	0.84265	0.86726	0.88711	0.87817	0.86756	0.90946	0.8844	0.87647	0.90503	0.88716	0.90508	0.85222	0.81185	0.84708	0.84168	0.91727	0.80599	0.82424	0.76357	0.77666
	Río Presidio- Arroyo Quebrada de la Vega	PRQDVE	0.20748	0.22526	0.17779	0.1787	0.12187	0.13239	0.14091	0.18022	0.25446	0.2147	0.21734	0.28778	0.25348	0.23556	0.21816	0.26276	0.19585	0.22368	0.44616	0.65039	0.61038	0.59022	0.6297	0.56476	0.57324	0.52162	0.49677	0.50438	0.5461	0.5907	0.52764	0.53964	0.67415	0.53758	0.54779	0.58936	0.52823	0.64346	0.45965	0.41345	0.5921	0.5691	0.66495	0.4141	0.43956	0.49458	0.45718
	Río Baluarte- Arroyo Santa Barbara	BA	0.29987	0.30185	0.24833	0.2803	0.22756	0.23533	0.24249	0.26989	0.33557	0.28266	0.2878	0.35367	0.31076	0.28954	0.28304	0.33024	0.27504	0.3017	0.46763	0.63869	0.60807	0.59529	0.61214	0.57434	0.57984	0.55397	0.53828	0.54143	0.56727	0.58997	0.56046	0.55844	0.66332	0.55455	0.56253	0.59205	0.55882	0.61949	0.50527	0.46563	0.57787	0.5724	0.63909	0.44288	0.46176	0.51254	0.48078
	Río Acaponeta- Arroyo Las Cebollas	ACCEB	0.19729	0.28166	0.21282	0.14956	0.12839	0.14367	0.13824	0.2347	0.29718	0.26567	0.26692	0.31967	0.28604	0.29411	0.29034	0.29723	0.21273	0.23173	0.50551	0.6283	0.5886	0.57284	0.60728	0.55149	0.55956	0.5045	0.48438	0.48895	0.52971	0.58339	0.52247	0.52963	0.65658	0.53593	0.54499	0.57285	0.50668	0.62458	0.50217	0.46221	0.59548	0.53637	0.63447	0.44648	0.46214	0.52199	0.46684
O. apache	West Fork Black River	Apache	0.35176	0.33318	0.29494	0.38714	0.30787	0.31548	0.34925	0.39653	0.37872	0.34728	0.35267	0.41882	0.42234	0.39169	0.39798	0.45218	0.34485	0.38559	0.66166	0.91071	0.89441	0.82754	0.90015	0.81537	0.89588	0.82841	0.80944	0.73018	0.80696	0.87593	0.84451	0.82962	0.90118	0.87538	0.84967	0.96244	0.96541	0.9044	0.8338	0.731	0.74152	0.76162	0.92347	0.7126	0.75639	0.65757	0.66039
O. gilae	Gila River- Main Diamond Creek	Gila	0.36159	0.34548	0.30417	0.43862	0.33035	0.34542	0.3884	0.42704	0.38618	0.35339	0.36013	0.43963	0.44781	0.39739	0.40993	0.4685	0.35479	0.4055	0.66082	0.92397	0.91165	0.85222	0.91447	0.84325	0.91798	0.86216	0.85094	0.77196	0.83975	0.8985	0.87838	0.86085	0.91624	0.90195	0.87506	0.9748	0.98383	0.91844	0.86563	0.76576	0.76207	0.77594	0.93041	0.74727	0.78775	0.67303	0.68439
O. clarkii spp.	Maple Creek	ckcoast	0.41905	0.46289	0.43338	0.49766	0.37233	0.39106	0.4619	0.46222	0.50421	0.49657	0.49873	0.5579	0.5238	0.50064	0.51014	0.54057	0.46609	0.46903	0.6903	0.78992	0.78087	0.76416	0.79014	0.75569	0.76747	0.74668	0.74085	0.72718	0.75189	0.7761	0.74636	0.74893	0.79995	0.75663	0.75683	0.7867	0.76669	0.7354	0.77603	0.74861	0.70751	0.71422	0.78179	0.7139	0.73639	0.67701	0.67956
	Snake River-Barnes Creek	ckyello	0.36868	0.40716	0.37635	0.42327	0.32261	0.34347	0.39932	0.43442	0.42917	0.43585	0.44236	0.50511	0.48937	0.46357	0.46271	0.48431	0.42391	0.41407	0.6885	0.92002	0.90911	0.86942	0.91203	0.86654	0.91114	0.86792	0.85718	0.80891	0.85629	0.88895	0.8675	0.86014	0.90858	0.88343	0.8697	0.93685	0.92865	0.89673	0.86408	0.78759	0.7612	0.7654	0.90679	0.75022	0.78292	0.68485	0.70254
	Bonneville-Glenwood	ckbonne	0.41292	0.46565	0.42117	0.4744	0.36253	0.38453	0.44506	0.46608	0.47999	0.48666	0.49302	0.55269	0.52327	0.50236	0.50082	0.52623	0.46538	0.46168	0.71881	0.92269	0.91346	0.88249	0.91799	0.88132	0.91443	0.88447	0.87901	0.84019	0.87536	0.90252	0.8864	0.88139	0.91712	0.89782	0.88616	0.93822	0.92978	0.90512	0.88158	0.82026	0.79904	0.79262	0.91272	0.78639	0.81611	0.71517	0.74008
	Colorado River	ckcolor	0.35356	0.40397	0.35125	0.41385	0.32091	0.33909	0.37212	0.42438	0.40382	0.42136	0.42708	0.48895	0.48084	0.45783	0.45851	0.48591	0.4189	0.4048	0.68991	0.94168	0.93101	0.88776	0.93386	0.88639	0.93677	0.89118	0.88187	0.823	0.87659	0.91461	0.8969	0.88614	0.93149	0.91311	0.89421	0.97352	0.97644	0.93053	0.86779	0.77262	0.78951	0.77417	0.9272	0.72131	0.76096	0.68874	0.69942
	Rio Grande	ckgrand	0.38348	0.43676	0.3875	0.43586	0.34181	0.36223	0.40306	0.44803	0.45041	0.45856	0.46412	0.5249	0.5072	0.48378	0.48523	0.50993	0.44832	0.44635	0.70575	0.92462	0.91376	0.87534	0.91843	0.87417	0.91551	0.87573	0.86826	0.82052	0.86543	0.90012	0.88	0.87209	0.91781	0.89488	0.87997	0.94628	0.93739	0.9147	0.8732	0.79912	0.79296	0.78204	0.91609	0.75641	0.79011	0.70912	0.72548
Mexican hatcheries	Río Yaqui- Río Bavispe- Arroyo Yenquin	HYBayen09	0.10753	0.18236	0.14407	0.15486	0.08513	0.09191	0.10673	0.18423	0.19545	0.18972	0.19265	0.2478	0.23894	0.20135	0.22829	0.22006	0.1531	0.16832	0.429	0.53638	0.51563	0.49935	0.52569	0.47402	0.47728	0.43527	0.41749	0.42359	0.46006	0.49398	0.44064	0.44812	0.57109	0.4499	0.45721	0.48692	0.43155	0.52497	0.41265	0.37689	0.51161	0.47211	0.55419	0.38133	0.39483	0.44405	0.39783
	Río Yaqui- Río Bavispe- Arroyo El Arco- Truchas la Presita	HYBLAPRES	0.11365	0.1908	0.15358	0.16275	0.09526	0.10214	0.10972	0.19347	0.2071	0.19218	0.19606	0.25257	0.24079	0.20884	0.23598	0.22186	0.14589	0.16753	0.43418	0.59133	0.56456	0.54729	0.57478	0.52378	0.52764	0.47748	0.45867	0.46543	0.50528	0.54236	0.48658	0.4917	0.6255	0.4949	0.50311	0.53384	0.47202	0.57389	0.43883	0.40396	0.55638	0.49941	0.58891	0.40964	0.4197	0.47949	0.43445
	Río Fuerte- Río Ateros- Arroyo Aparique abandoned hatchery	HFAPA05	0.17718	0.21361	0.18753	0.15306	0.11277	0.12659	0.12696	0.2264	0.25897	0.25526	0.23508	0.29752	0.31176	0.2703	0.26237	0.29405	0.22145	0.2522	0.52507	0.75559	0.71826	0.68515	0.74151	0.66272	0.68845	0.61394	0.57882	0.57407	0.63439	0.69918	0.62985	0.64838	0.77671	0.65749	0.6676	0.71867	0.63679	0.7646	0.556	0.49494	0.69294	0.6391	0.77162	0.52403	0.55276	0.57171	0.53741
	Río San Lorenzo- Río Los Remedios- Piscicultura Vencedores	HSLVEN04	0.08407	0.1355	0.10392	0.0985	0.03719	0.04763	0.05789	0.14015	0.17869	0.16611	0.15671	0.22667	0.20742	0.18074	0.193	0.18094	0.10904	0.15626	0.38696	0.55391	0.51442	0.49727	0.5332	0.46856	0.47267	0.4252	0.40277	0.41029	0.45177	0.4946	0.43092	0.44547	0.57734	0.44439	0.45333	0.48839	0.42561	0.54176	0.4016	0.36566	0.52097	0.46789	0.56067	0.35819	0.37013	0.42135	0.37006
	Centro Trutícola Guachochi	HCHIH	0.16197	0.21797	0.18182	0.10623	0.09137	0.09853	0.10852	0.18631	0.22924	0.22664	0.22265	0.26331	0.24786	0.23134	0.21485	0.21576	0.16683	0.20238	0.38543	0.44839	0.42797	0.41771	0.43662	0.40457	0.41037	0.38817	0.37585	0.37406	0.39794	0.41641	0.38618	0.3933	0.45903	0.38783	0.3917	0.41802	0.39422	0.47703	0.41409	0.38916	0.4665	0.43595	0.48465	0.39877	0.4177	0.40709	0.37432
California hatcheries	Sacramento River- American River- Coleman Strain	Colmn	0.12017	0.1639	0.12821	0.14587	0.05617	0.06647	0.0837	0.15964	0.18148	0.16166	0.18289	0.23182	0.24125	0.19748	0.20943	0.19293	0.12131	0.16685	0.37254	0.48229	0.45834	0.44779	0.46076	0.42878	0.43296	0.40541	0.39238	0.39408	0.42047	0.44001	0.4047	0.40368	0.50269	0.40326	0.40813	0.43699	0.40334	0.45235	0.36748	0.33542	0.44273	0.43406	0.49778	0.36682	0.39218	0.39106	0.35102
	Owens Lake Basin- Hot Creek- Kamloops Strain	Kamloops	0.16146	0.26362	0.21087	0.27508	0.188	0.19102	0.21209	0.25709	0.30323	0.28997	0.28196	0.33314	0.34478	0.25712	0.31597	0.31394	0.26518	0.27198	0.50782	0.58502	0.56915	0.55638	0.58375	0.53415	0.53796	0.51901	0.50829	0.50635	0.53321	0.56932	0.53022	0.5378	0.61363	0.53796	0.54492	0.56319	0.53089	0.58937	0.44432	0.41572	0.58639	0.54159	0.60031	0.48582	0.50158	0.51108	0.4743
	Sacramento River- American River- Eagle Lake Strain	Eagle	0.17417	0.27026	0.21	0.19064	0.13357	0.13287	0.16578	0.23523	0.30376	0.29757	0.29662	0.33645	0.30027	0.3013	0.32593	0.28803	0.24953	0.28052	0.49122	0.53728	0.5034	0.49297	0.51585	0.46889	0.47493	0.45182	0.44224	0.44151	0.4688	0.49184	0.44812	0.45092	0.53572	0.45236	0.46455	0.49143	0.46176	0.50414	0.47983	0.45062	0.47966	0.47677	0.52692	0.43238	0.44701	0.42187	0.38564
	Sacramento River- American River- Mt. Shasta Strain	Shast	0.19264	0.26886	0.20648	0.18226	0.14104	0.15078	0.15115	0.23967	0.28036	0.25556	0.24703	0.29435	0.25206	0.2617	0.2759	0.25665	0.19187	0.2441	0.42135	0.51607	0.48019	0.47043	0.4916	0.45515	0.45954	0.42954	0.4141	0.41661	0.44135	0.46085	0.43093	0.43946	0.51908	0.43625	0.44922	0.4656	0.43459	0.51404	0.47697	0.44596	0.49674	0.48889	0.53973	0.38253	0.40009	0.44993	0.41361
[truncated: 29 more columns]
